# Supplementary material for: Interleukin-38 Ameliorates Atherosclerosis by Inhibiting Macrophage M1-like Polarization and Apoptosis
Source: Biomolecules. 2025 Dec 16;15(12):1741. doi: 10.3390/biom15121741 (PMC12731223; doi:10.3390/biom15121741)
Supplement: Supplementary file 1 [file biomolecules-15-01741-s001.zip]

Archive with 1 entries (1 files):
- biomolecules-3997345-supplementary.pdf
